# Supplementary material for: Dimension Tailoring of Quasi-2D Perovskite Films Based on Atmosphere Control Toward Enhanced Amplified Spontaneous Emission
Source: Materials (Basel). 2025 Oct 7;18(19):4628. doi: 10.3390/ma18194628 (PMC12525978; doi:10.3390/ma18194628)
Supplement: Supplementary file 1 [file materials-18-04628-s001.zip]

Archive with 1 entries (1 files):
- materials-3795959-supplementary.pdf
